# Supplementary material for: Approach and Fork Insertion to Target Pallet Based on Image Measurement Method
Source: Sensors (Basel). 2025 Dec 25;26(1):154. doi: 10.3390/s26010154 (PMC12788346; doi:10.3390/s26010154)
Supplement: Supplementary file 1 [file sensors-26-00154-s001.zip]

Archive with 1 entries (1 files):
- Video S1-Sensors25_compressed.mp4
